# Supplementary material for: Magnetofluoro-Immunosensing Platform Based on Binary Nanoparticle-Decorated Graphene for Detection of Cancer Cell-Derived Exosomes
Source: Int J Mol Sci. 2022 Aug 25;23(17):9619. doi: 10.3390/ijms23179619 (PMC9455968; doi:10.3390/ijms23179619)
Supplement: Supplementary file 1 [file ijms-23-09619-s001.zip]

Archive with 1 entries (1 files):
- ijms-1883191-supplementary.pdf
